# Supplementary material for: Real-World Effectiveness and Safety of Intra-Articular Polynucleotide for Knee Osteoarthritis: Large Multicenter Observational Study with Repeated Treatment
Source: J Clin Med. 2026 Jan 27;15(3):1020. doi: 10.3390/jcm15031020 (PMC12898195; doi:10.3390/jcm15031020)
Supplement: Supplementary file 1 [file jcm-15-01020-s001.zip]

Archive with 1 entries (1 files):
- jcm-4053584-supplementary.pdf
